# Supplementary material for: M2 macrophage associated genes shape prognosis and tumor progression in human colorectal cancer
Source: iScience. 2026 Jun 5;29(6):116230. doi: 10.1016/j.isci.2026.116230 (PMC13264372; doi:10.1016/j.isci.2026.116230)
Supplement: Table S5. 549 M2 macrophage marker genes [file mmc2.xlsx]

## Sheet: M2_markers
	549 M2 macrophage marker genes
	p_val	avg_log2FC	pct.1	pct.2	p_val_adj
C1QC	1.73965e-67	4.47602	0.799	0.06	4.00676e-63
APOE	8.32939e-32	4.4188	0.462	0.024	1.91843e-27
C1QB	1.88906e-63	4.15471	0.78	0.071	4.35088e-59
C1QA	1.24677e-62	3.72942	0.799	0.103	2.87156e-58
APOC1	1.8745e-24	3.66314	0.393	0.032	4.31736e-20
MMP12	1.40486e-24	3.31637	0.354	0.008	3.23568e-20
RNASE1	6.34457e-16	3.20891	0.34	0.071	1.46128e-11
SELENOP	1.44683e-20	2.99764	0.312	0.012	3.33235e-16
SLC40A1	4.50023e-33	2.24698	0.51	0.044	1.03649e-28
LGMN	2.56215e-28	2.06052	0.588	0.143	5.90114e-24
GPNMB	1.51233e-21	2.01284	0.39	0.056	3.4832e-17
TUBA1B	2.23464e-36	1.98629	0.827	0.397	5.14682e-32
HLA-DQA1	6.92642e-30	1.9226	0.808	0.52	1.59529e-25
RGS1	4.05167e-34	1.83525	0.669	0.167	9.33181e-30
GSN	2.21368e-39	1.79438	0.71	0.179	5.09854e-35
ACP5	1.37905e-23	1.77706	0.652	0.27	3.17623e-19
S100B	3.50952e-20	1.72817	0.329	0.024	8.08312e-16
PLTP	7.5037e-25	1.6825	0.37	0.016	1.72825e-20
PLD3	1.34038e-23	1.6482	0.63	0.25	3.08717e-19
HLA-DQB1	2.73789e-30	1.59099	0.866	0.611	6.30591e-26
FOLR2	5.09132e-16	1.59056	0.318	0.052	1.17263e-11
STMN1	3.1795e-24	1.58556	0.396	0.036	7.32302e-20
YWHAH	3.68327e-25	1.56649	0.674	0.298	8.48331e-21
CAPG	3.2851e-29	1.55408	0.816	0.508	7.56623e-25
HLA-DPA1	2.85825e-38	1.55377	0.958	0.79	6.58311e-34
PRDX1	1.25506e-28	1.53999	0.83	0.575	2.89065e-24
CTSB	3.52477e-23	1.53433	0.919	0.81	8.11826e-19
TMEM176B	2.21103e-25	1.53391	0.688	0.317	5.09244e-21
CTSC	6.82e-25	1.50881	0.769	0.401	1.57078e-20
TMEM176A	2.1568e-22	1.49763	0.63	0.254	4.96755e-18
A2M	2.33428e-24	1.49538	0.357	0.012	5.37632e-20
AKR1B1	1.05743e-32	1.47844	0.557	0.083	2.43548e-28
LIPA	1.00496e-21	1.47038	0.56	0.19	2.31463e-17
FUCA1	1.7254e-19	1.41658	0.37	0.056	3.97394e-15
TREM2	2.98432e-20	1.40065	0.345	0.032	6.87349e-16
DAB2	1.0621e-24	1.39666	0.515	0.103	2.44624e-20
HLA-DPB1	1.61129e-32	1.38174	0.936	0.77	3.71112e-28
CD74	2.7644e-37	1.3743	0.997	0.98	6.36696e-33
HLA-DRA	4.75038e-36	1.32335	0.989	0.937	1.09411e-31
CTSZ	9.06835e-20	1.3226	0.772	0.456	2.08862e-15
HLA-DRB1	9.08802e-28	1.30991	0.944	0.897	2.09315e-23
ALOX5AP	1.46386e-15	1.27818	0.604	0.306	3.37156e-11
PEBP1	7.0667e-29	1.267	0.663	0.206	1.6276e-24
MS4A4A	6.34202e-21	1.26096	0.599	0.214	1.46069e-16
PTMS	9.9713e-27	1.23337	0.526	0.099	2.29659e-22
CTSD	2.61697e-10	1.21037	0.649	0.409	6.02741e-06
CD9	5.40927e-14	1.14667	0.384	0.111	1.24586e-09
MRC1	1.36479e-14	1.14152	0.418	0.127	3.1434e-10
SLCO2B1	1.1879e-22	1.08911	0.376	0.032	2.73598e-18
CREG1	3.26263e-15	1.08757	0.616	0.302	7.5145e-11
MGST3	1.3515e-21	1.07948	0.688	0.294	3.11277e-17
HLA-DMA	1.15126e-23	1.07193	0.836	0.611	2.65158e-19
HLA-DMB	5.02871e-21	1.06482	0.705	0.321	1.15821e-16
CD68	5.0153e-17	1.06452	0.903	0.778	1.15512e-12
GPR34	1.37888e-21	1.05687	0.354	0.024	3.17583e-17
CD63	2.0874e-16	1.05321	0.864	0.659	4.80771e-12
GRN	1.10608e-19	1.05128	0.875	0.726	2.54752e-15
C1orf54	6.55976e-20	1.02904	0.362	0.044	1.51084e-15
MS4A6A	2.13459e-16	1.01751	0.791	0.528	4.91638e-12
SPINT2	1.69624e-23	1.00683	0.585	0.155	3.90678e-19
RNASE6	5.06514e-15	0.989335	0.582	0.262	1.1666e-10
AKR1A1	9.34039e-19	0.98744	0.655	0.306	2.15128e-14
PMP22	1.80383e-16	0.979577	0.496	0.159	4.15458e-12
CALR	1.06903e-16	0.969046	0.769	0.504	2.46219e-12
FTL	4.17328e-11	0.954905	1	1	9.6119e-07
ADAP2	5.71258e-19	0.953695	0.487	0.131	1.31572e-14
TUBB	3.50056e-11	0.94992	0.694	0.425	8.06248e-07
VSIG4	9.16583e-17	0.949373	0.437	0.111	2.11107e-12
DNPH1	1.32771e-16	0.947963	0.51	0.183	3.05798e-12
PLA2G7	1.21024e-09	0.939489	0.437	0.206	2.78742e-05
ATOX1	2.31829e-09	0.930686	0.596	0.333	5.33949e-05
GM2A	4.00529e-15	0.92759	0.446	0.135	9.22498e-11
LAMP1	1.94281e-14	0.92676	0.604	0.282	4.47468e-10
HLA-DRB5	1.69586e-13	0.926651	0.908	0.81	3.9059e-09
CTSA	8.12661e-12	0.9024	0.682	0.425	1.87172e-07
CD81	5.51048e-16	0.901917	0.493	0.163	1.26917e-11
TSPAN4	4.52138e-17	0.898334	0.409	0.095	1.04136e-12
SLAMF8	1.84288e-17	0.896636	0.485	0.135	4.24453e-13
MFSD1	5.16057e-14	0.893512	0.613	0.302	1.18858e-09
ITM2B	3.27465e-17	0.879092	0.936	0.857	7.54218e-13
STAB1	8.11598e-09	0.869441	0.418	0.187	0.000186927
NRP1	3.23402e-13	0.869239	0.284	0.052	7.4486e-09
NPC2	9.83681e-19	0.856427	0.925	0.817	2.26561e-14
HSP90B1	1.27175e-13	0.856288	0.772	0.488	2.92908e-09
ID3	1.41457e-08	0.85596	0.253	0.075	0.000325805
SYNGR2	5.44478e-16	0.8518	0.769	0.508	1.25404e-11
ARHGDIB	2.96184e-16	0.843583	0.891	0.726	6.82171e-12
FCGR2A	9.33753e-07	0.838025	0.694	0.52	0.0215062
PCBD1	5.2231e-16	0.822721	0.465	0.139	1.20299e-11
CTSH	4.92595e-15	0.819443	0.811	0.571	1.13455e-10
RPN2	9.0861e-15	0.814868	0.604	0.282	2.09271e-10
DNASE2	2.75976e-13	0.812579	0.354	0.095	6.35628e-09
LGALS3BP	1.93627e-14	0.809535	0.253	0.024	4.45961e-10
FABP5	1.29101e-12	0.808944	0.543	0.246	2.97345e-08
MSR1	1.95399e-11	0.795829	0.292	0.071	4.50042e-07
ARHGAP18	3.27537e-13	0.792784	0.485	0.187	7.54383e-09
PPT1	6.77663e-15	0.790796	0.705	0.417	1.56079e-10
NPM1	6.03619e-14	0.786235	0.786	0.56	1.39026e-09
LDHB	4.36876e-16	0.780062	0.618	0.274	1.00621e-11
HERPUD1	3.28075e-07	0.779399	0.643	0.5	0.00755623
AP1B1	1.2099e-11	0.775472	0.451	0.179	2.78665e-07
FCGR2B	8.09139e-11	0.768801	0.362	0.119	1.86361e-06
VOPP1	1.42725e-12	0.767445	0.384	0.127	3.28724e-08
HLA-DOA	1.06196e-15	0.760025	0.354	0.067	2.4459e-11
TMSB4X	1.04882e-21	0.752808	0.997	0.972	2.41564e-17
RASSF4	4.2591e-12	0.74805	0.471	0.187	9.80955e-08
VAMP8	7.22754e-14	0.745212	0.866	0.647	1.66465e-09
ENPP2	1.90242e-15	0.742673	0.253	0.016	4.38166e-11
MDH1	1.55964e-12	0.741287	0.476	0.183	3.59216e-08
LAMTOR1	4.33965e-12	0.74107	0.671	0.417	9.99509e-08
FPR3	2.28371e-12	0.741051	0.39	0.119	5.25985e-08
APH1A	8.32053e-15	0.738551	0.529	0.198	1.91639e-10
PPIA	1.38769e-21	0.72895	0.939	0.857	3.19612e-17
ANXA2	1.77605e-09	0.723848	0.822	0.687	4.0906e-05
LAIR1	6.82524e-13	0.72315	0.549	0.25	1.57199e-08
UCP2	9.17523e-10	0.716631	0.774	0.563	2.11324e-05
LGALS1	1.46287e-07	0.716598	0.908	0.849	0.00336929
SLC25A5	2.98537e-10	0.71324	0.791	0.659	6.8759e-06
TMED9	4.9904e-12	0.70275	0.582	0.298	1.14939e-07
ABHD12	3.9373e-17	0.702718	0.44	0.107	9.06838e-13
NPL	3.6683e-08	0.689889	0.273	0.091	0.000844883
PDIA6	3.94247e-13	0.673824	0.616	0.286	9.0803e-09
NDUFA4	3.53912e-11	0.673242	0.78	0.532	8.15129e-07
ACP2	1.4132e-13	0.669609	0.32	0.067	3.25488e-09
FCGRT	1.18969e-07	0.667016	0.811	0.679	0.0027401
TECR	3.07814e-14	0.665299	0.474	0.159	7.08958e-10
SUMO3	2.1974e-11	0.664943	0.529	0.238	5.06106e-07
PLAU	5.67015e-10	0.658796	0.279	0.071	1.30595e-05
SCARB2	1.05918e-07	0.657083	0.359	0.163	0.00243951
CD40	3.74661e-09	0.65664	0.323	0.111	8.62919e-05
EVL	9.38876e-12	0.653408	0.376	0.119	2.16242e-07
FAM96A	5.42588e-11	0.650961	0.571	0.274	1.24969e-06
CSF1R	6.79414e-09	0.649229	0.63	0.381	0.000156483
IGSF6	1.01768e-08	0.644496	0.758	0.552	0.000234391
C1QBP	2.06127e-11	0.642425	0.524	0.242	4.74752e-07
RPSA	7.23598e-11	0.641925	0.875	0.754	1.66659e-06
PLD4	1.58883e-10	0.639105	0.292	0.075	3.65938e-06
LPAR6	4.37779e-11	0.638813	0.279	0.063	1.00829e-06
TNFSF13	9.12222e-07	0.636253	0.446	0.25	0.0210103
TUBA1C	2.21446e-08	0.635535	0.479	0.242	0.000510034
GNPDA1	7.88126e-11	0.634953	0.398	0.143	1.81521e-06
SNX6	4.91599e-11	0.633957	0.504	0.214	1.13225e-06
HMGN1	2.62715e-11	0.633754	0.568	0.282	6.05084e-07
ATP6V1F	2.85331e-07	0.631976	0.805	0.671	0.00657173
SCAMP2	7.56424e-12	0.629519	0.538	0.25	1.7422e-07
SCPEP1	7.96865e-09	0.625645	0.465	0.234	0.000183534
IDH2	2.27803e-09	0.624606	0.482	0.234	5.24677e-05
CLEC11A	1.8832e-10	0.623478	0.298	0.083	4.33738e-06
SUMO2	1.98404e-08	0.622535	0.735	0.567	0.000456964
HINT1	1.83922e-10	0.621638	0.786	0.595	4.23608e-06
NAA20	2.88345e-12	0.615998	0.368	0.111	6.64116e-08
SLC25A39	3.03276e-11	0.613195	0.493	0.202	6.98505e-07
IL18	3.43994e-12	0.611712	0.415	0.135	7.92286e-08
NUCKS1	8.65367e-08	0.605109	0.39	0.183	0.00199311
IDH1	4.20606e-11	0.603755	0.343	0.099	9.68741e-07
JPT1	2.64584e-09	0.601321	0.616	0.349	6.09389e-05
CAPZB	5.64525e-12	0.600826	0.802	0.603	1.30021e-07
AP2M1	3.56182e-10	0.600437	0.604	0.325	8.20357e-06
ETV5	2.21661e-12	0.600197	0.251	0.036	5.1053e-08
CLTA	1.61196e-06	0.595242	0.705	0.532	0.0371266
COX5A	1.19178e-08	0.593821	0.758	0.583	0.00027449
MGST2	7.60172e-15	0.591565	0.418	0.111	1.75083e-10
DDOST	1.41532e-09	0.590199	0.482	0.234	3.25977e-05
FUCA2	1.60106e-11	0.589086	0.429	0.155	3.68757e-07
BEX4	1.961e-11	0.588451	0.312	0.079	4.51657e-07
ATP5MC3	1.4346e-09	0.587358	0.774	0.579	3.30417e-05
TCEAL4	4.66124e-11	0.586622	0.337	0.095	1.07358e-06
PEA15	9.34962e-09	0.584871	0.524	0.27	0.00021534
TFPT	1.00741e-13	0.581966	0.312	0.056	2.32027e-09
TMEM14C	3.05945e-10	0.581701	0.56	0.286	7.04654e-06
PPIB	1.71652e-08	0.58153	0.822	0.679	0.000395348
MYDGF	2.33021e-08	0.579883	0.643	0.409	0.000536694
YIF1B	1.11256e-09	0.579347	0.493	0.23	2.56245e-05
SCP2	4.29318e-08	0.577731	0.462	0.23	0.000988804
CORO1B	3.35936e-10	0.576466	0.546	0.266	7.73727e-06
HLA-DQB2	8.56958e-12	0.575915	0.262	0.048	1.97375e-07
SNX2	6.07072e-08	0.573788	0.513	0.282	0.00139821
YBX1	6.0237e-08	0.572002	0.925	0.837	0.00138738
DBI	8.26276e-07	0.569369	0.716	0.52	0.0190308
GALM	6.00971e-13	0.568574	0.251	0.032	1.38416e-08
COMMD4	5.9556e-10	0.565596	0.309	0.091	1.37169e-05
ARL4C	3.43235e-08	0.559212	0.32	0.119	0.00079054
ANAPC11	9.89258e-08	0.551728	0.68	0.44	0.00227846
NCF4	1.63963e-09	0.548214	0.493	0.222	3.7764e-05
TMBIM6	4.50914e-07	0.547475	0.783	0.667	0.0103854
TMEM230	7.95726e-08	0.54648	0.446	0.222	0.00183272
PHB	2.3986e-11	0.543365	0.421	0.151	5.52447e-07
ISCU	1.72256e-09	0.541849	0.457	0.19	3.9674e-05
MMADHC	2.26029e-10	0.541409	0.373	0.131	5.20589e-06
PSMC4	4.90839e-10	0.540829	0.429	0.179	1.1305e-05
PEPD	1.56053e-09	0.535327	0.437	0.179	3.59422e-05
DYNLRB1	8.89287e-08	0.53363	0.51	0.27	0.00204821
RSU1	3.04175e-09	0.533543	0.362	0.131	7.00576e-05
MYL12A	8.37373e-09	0.527969	0.838	0.679	0.000192864
APEX1	4.0617e-09	0.527913	0.476	0.222	9.35491e-05
BCAP31	4.33537e-09	0.526641	0.652	0.409	9.98522e-05
CHCHD10	7.93548e-08	0.525721	0.677	0.444	0.0018277
RGS10	4.55363e-08	0.520049	0.71	0.5	0.00104879
HEXB	9.57301e-08	0.519399	0.563	0.325	0.00220486
OSTC	4.14426e-09	0.519381	0.518	0.262	9.54507e-05
DCTPP1	3.92331e-13	0.516349	0.292	0.052	9.03618e-09
MRPL17	4.5702e-12	0.511897	0.267	0.048	1.05261e-07
CBR1	5.53623e-09	0.511666	0.396	0.159	0.00012751
ATP5F1A	2.88644e-08	0.508569	0.549	0.31	0.000664805
OTULINL	1.9894e-11	0.50741	0.326	0.087	4.58199e-07
GPAA1	3.6326e-08	0.507383	0.301	0.107	0.000836662
ZDHHC12	3.23676e-12	0.506899	0.304	0.063	7.4549e-08
GDI2	5.28303e-09	0.505009	0.663	0.413	0.000121679
ABI3	1.61222e-07	0.504616	0.49	0.258	0.00371326
SH3BGRL	2.28628e-07	0.504612	0.671	0.456	0.00526575
ATP5F1C	4.53759e-09	0.503836	0.649	0.417	0.00010451
TADA3	5.92001e-09	0.501386	0.318	0.107	0.00013635
NENF	6.48708e-07	0.501366	0.379	0.187	0.014941
PDIA3	1.95015e-07	0.500963	0.713	0.496	0.00449158
ATP6V0E1	1.02366e-06	0.497609	0.772	0.615	0.0235769
MPV17	1.31867e-11	0.496085	0.343	0.095	3.03716e-07
KDELR1	9.97437e-08	0.493843	0.591	0.313	0.0022973
P2RY6	7.84573e-13	0.493272	0.267	0.04	1.80703e-08
CALM1	2.32747e-07	0.49292	0.827	0.683	0.00536063
PARP1	5.55466e-09	0.491654	0.359	0.139	0.000127935
P4HB	1.03263e-09	0.490026	0.727	0.468	2.37835e-05
VDAC2	1.51591e-07	0.489135	0.568	0.321	0.00349144
PSMB5	1.9736e-08	0.489051	0.393	0.167	0.000454559
LAPTM5	1.78164e-06	0.489041	0.922	0.881	0.0410346
LSM4	1.21796e-06	0.488397	0.471	0.25	0.0280522
PTTG1IP	2.35018e-08	0.487585	0.504	0.254	0.000541295
AHCY	1.76422e-10	0.487243	0.362	0.119	4.06335e-06
ACTG1	8.17559e-09	0.486664	0.95	0.913	0.0001883
MMP14	1.1335e-12	0.481608	0.292	0.052	2.61067e-08
BANF1	2.73267e-07	0.480436	0.543	0.302	0.00629387
FRMD4B	4.34112e-10	0.473732	0.281	0.071	9.99846e-06
TXNDC12	1.63787e-10	0.472281	0.435	0.167	3.77234e-06
SMIM29	3.4238e-09	0.471641	0.306	0.099	7.8857e-05
DUSP23	3.66859e-09	0.471399	0.46	0.198	8.4495e-05
SRP14	2.95693e-08	0.471227	0.827	0.71	0.000681039
FCGR3A	2.32387e-07	0.471215	0.487	0.258	0.00535233
ADH5	2.15161e-08	0.470537	0.301	0.099	0.000495558
SNX5	3.00563e-08	0.468135	0.412	0.179	0.000692256
CNDP2	2.43578e-09	0.467386	0.454	0.198	5.61008e-05
GLMP	4.01359e-09	0.464676	0.343	0.127	9.2441e-05
CISD2	2.59376e-07	0.461834	0.326	0.135	0.00597395
DNMT1	3.52612e-08	0.46032	0.382	0.167	0.000812135
CCT8	7.69914e-08	0.459	0.465	0.218	0.00177327
TUFM	1.32462e-07	0.458087	0.543	0.317	0.00305087
RENBP	6.29196e-07	0.457033	0.357	0.163	0.0144916
PRCP	7.97179e-13	0.456456	0.426	0.131	1.83606e-08
PDCD5	6.89259e-07	0.450176	0.429	0.214	0.015875
AP2A2	1.78532e-09	0.448793	0.251	0.06	4.11195e-05
GTF3C6	1.70031e-07	0.446929	0.451	0.218	0.00391616
PARVB	1.3737e-08	0.446067	0.462	0.214	0.000316392
GNPTAB	4.70684e-09	0.444637	0.265	0.071	0.000108408
ARL5A	6.97324e-08	0.444441	0.267	0.087	0.00160608
NBDY	1.2214e-06	0.443302	0.365	0.163	0.0281313
PSMA3	3.3436e-07	0.442448	0.429	0.21	0.00770098
HEXA	1.05406e-07	0.44143	0.357	0.147	0.00242771
MPDU1	1.51732e-10	0.440644	0.287	0.071	3.4947e-06
CAPZA2	7.18119e-07	0.438483	0.563	0.317	0.0165397
MRPL15	1.34975e-08	0.437955	0.259	0.071	0.000310874
ATRAID	1.5377e-08	0.436923	0.501	0.242	0.000354162
BST2	1.36545e-06	0.436535	0.688	0.468	0.031449
DBNDD2	3.55797e-10	0.435775	0.284	0.071	8.19471e-06
GGCT	7.02665e-07	0.432783	0.259	0.095	0.0161838
DSTN	1.53046e-06	0.432086	0.318	0.139	0.0352495
MRPL34	5.14279e-09	0.430895	0.396	0.155	0.000118449
SOD1	3.11227e-08	0.429161	0.579	0.302	0.000716818
KPNA2	3.80102e-09	0.427161	0.259	0.067	8.7545e-05
NEU1	8.55179e-09	0.423839	0.398	0.163	0.000196965
NDUFA8	8.769e-08	0.42144	0.281	0.099	0.00201968
YIPF3	9.43793e-09	0.419676	0.357	0.127	0.000217374
CMPK1	3.58416e-07	0.417335	0.273	0.099	0.00825503
EMC4	2.02679e-06	0.415367	0.362	0.171	0.046681
HDLBP	9.06136e-07	0.415099	0.46	0.234	0.0208701
MDH2	3.15409e-07	0.414225	0.591	0.365	0.00726451
PFN1	6.08732e-07	0.41391	0.975	0.972	0.0140203
DEGS1	2.29165e-09	0.413879	0.357	0.127	5.27813e-05
MRPL11	6.0808e-10	0.413407	0.368	0.123	1.40053e-05
LMBRD1	7.22035e-09	0.412721	0.265	0.071	0.000166299
GNB4	2.11875e-07	0.409321	0.306	0.119	0.00487989
ANXA4	1.99106e-07	0.408662	0.34	0.139	0.00458582
MAN2B1	1.61482e-06	0.407605	0.521	0.306	0.0371926
CLPP	7.40652e-08	0.405859	0.337	0.131	0.00170587
CENPX	1.73871e-07	0.405418	0.354	0.155	0.0040046
DARS	1.09845e-08	0.404526	0.376	0.143	0.000252995
GLB1	6.15997e-09	0.404049	0.343	0.119	0.000141876
GPRIN3	1.99632e-08	0.404012	0.312	0.111	0.000459792
GNG10	1.04905e-07	0.403444	0.401	0.171	0.00241618
CD84	9.58654e-07	0.403009	0.284	0.111	0.0220797
MRPL3	1.05865e-07	0.402855	0.354	0.147	0.00243827
CDK4	1.01188e-07	0.40216	0.284	0.099	0.00233056
MEA1	1.83037e-06	0.401452	0.415	0.206	0.0421571
LAP3	1.05546e-06	0.401203	0.607	0.361	0.0243093
CHCHD3	9.89381e-07	0.401201	0.306	0.123	0.0227874
NCKAP1L	4.35308e-07	0.40116	0.443	0.214	0.010026
GTF2H5	1.17729e-08	0.400075	0.315	0.103	0.000271153
TMEM160	2.47836e-08	0.399193	0.44	0.194	0.000570815
CYFIP1	6.8734e-07	0.398385	0.357	0.163	0.0158308
NME4	1.68231e-06	0.397544	0.262	0.099	0.038747
DUT	1.40099e-06	0.396051	0.415	0.198	0.0322675
PSMD1	1.19486e-09	0.395956	0.312	0.095	2.752e-05
GUSB	1.27491e-06	0.393999	0.426	0.218	0.0293636
ST14	1.97927e-06	0.390837	0.256	0.099	0.0455866
CLPTM1	9.31693e-10	0.38978	0.281	0.071	2.14588e-05
NUTF2	5.42758e-10	0.389759	0.451	0.183	1.25008e-05
CYC1	1.04e-07	0.387907	0.513	0.278	0.00239533
C1orf43	1.02225e-06	0.385413	0.532	0.294	0.0235445
TRPV2	3.46089e-09	0.385344	0.265	0.071	7.97113e-05
FAM173A	8.95912e-08	0.385169	0.318	0.115	0.00206347
LSM2	1.2494e-07	0.383731	0.384	0.163	0.00287763
SNHG12	1.67075e-07	0.383287	0.334	0.135	0.00384807
NDUFV2	1.20746e-07	0.382763	0.599	0.353	0.00278103
CAT	4.18605e-09	0.381591	0.412	0.167	9.6413e-05
BSG	1.54943e-06	0.37983	0.574	0.333	0.0356864
SDF4	1.77257e-08	0.378948	0.482	0.222	0.000408259
MESD	1.38147e-08	0.378429	0.37	0.151	0.00031818
ATP6AP1	1.04945e-06	0.378356	0.571	0.349	0.024171
G6PC3	4.54994e-09	0.378297	0.29	0.087	0.000104794
CHID1	1.17186e-09	0.376017	0.265	0.063	2.69902e-05
DAD1	1.19968e-06	0.374941	0.618	0.389	0.027631
NDFIP1	1.20946e-06	0.37246	0.563	0.313	0.0278564
ECHS1	9.65707e-07	0.371022	0.393	0.19	0.0222422
HCFC1R1	1.82151e-07	0.370557	0.351	0.143	0.0041953
PSMC5	1.09251e-06	0.369721	0.482	0.258	0.0251626
RBBP7	4.60021e-08	0.366476	0.251	0.071	0.00105952
TMEM109	5.66607e-08	0.366039	0.331	0.127	0.00130501
LYPLA1	7.81851e-08	0.363965	0.357	0.143	0.00180076
PHACTR2	1.76289e-06	0.363364	0.251	0.091	0.040603
APEH	2.06728e-07	0.362342	0.253	0.079	0.00476136
WASHC3	3.33733e-09	0.362104	0.284	0.079	7.68654e-05
SLC31A1	7.00832e-07	0.360172	0.27	0.099	0.0161416
PRMT1	2.27506e-09	0.359839	0.373	0.135	5.23992e-05
EMC3	6.32642e-07	0.358427	0.373	0.167	0.014571
AFG3L2	1.61851e-07	0.357172	0.253	0.079	0.00372775
RBBP4	1.58462e-06	0.354365	0.398	0.19	0.0364971
TIGAR	3.64546e-08	0.353744	0.256	0.075	0.000839621
SMARCB1	2.23568e-07	0.35358	0.318	0.123	0.00514923
IMPDH2	1.34569e-08	0.351638	0.329	0.115	0.00030994
MTCH2	4.50103e-07	0.349411	0.368	0.171	0.0103668
DPP7	7.79458e-07	0.348399	0.579	0.325	0.0179525
ITPR2	1.87312e-06	0.347686	0.331	0.143	0.0431417
EDEM2	6.51575e-08	0.347508	0.253	0.075	0.00150071
TMEM147	1.0987e-06	0.347369	0.448	0.23	0.0253052
ENTPD1	1.70672e-07	0.345494	0.348	0.139	0.00393091
UQCRC2	1.23445e-06	0.345175	0.418	0.206	0.0284318
APMAP	1.0933e-07	0.342559	0.326	0.127	0.00251808
MRPS18B	4.08328e-09	0.34215	0.29	0.083	9.40461e-05
SELENOF	1.05362e-06	0.340291	0.485	0.254	0.024267
MRPS12	1.52612e-06	0.339914	0.329	0.143	0.0351496
SNRPA1	1.9193e-06	0.339691	0.267	0.103	0.0442053
RNF167	5.40651e-07	0.335852	0.318	0.127	0.0124523
ALCAM	3.44397e-08	0.335099	0.251	0.071	0.000793214
TMEM50A	1.62054e-06	0.332877	0.588	0.361	0.0373242
CCT7	1.01097e-06	0.331558	0.398	0.19	0.0232846
PRDX4	3.48621e-07	0.329272	0.359	0.155	0.00802944
CDC123	1.33707e-07	0.326049	0.295	0.107	0.00307953
RAB18	6.11146e-08	0.325548	0.27	0.083	0.00140759
MZT2A	7.68134e-07	0.325455	0.251	0.087	0.0176917
SDF2L1	4.42588e-07	0.325433	0.476	0.25	0.0101937
PLBD2	1.39271e-06	0.324497	0.253	0.091	0.0320769
ADAM28	1.83967e-08	0.324435	0.256	0.071	0.000423713
SMIM19	5.04082e-07	0.324357	0.27	0.095	0.01161
MRPL16	3.27439e-07	0.320232	0.256	0.087	0.00754158
HSD17B4	7.98684e-08	0.320083	0.29	0.099	0.00183953
NDUFA10	3.6299e-08	0.316804	0.379	0.155	0.000836039
TMEM14B	6.09722e-07	0.313751	0.437	0.21	0.0140431
MAT2B	2.17044e-07	0.313212	0.304	0.111	0.00499896
CALU	4.14734e-08	0.312659	0.284	0.091	0.000955215
TMED10	8.71711e-07	0.309351	0.574	0.325	0.0200772
PSMC6	4.00724e-07	0.308791	0.259	0.087	0.00922947
MRPL37	1.13209e-07	0.299552	0.29	0.099	0.00260744
MRPL24	6.23681e-07	0.298362	0.298	0.115	0.0143646
SLC39A1	3.21389e-07	0.297337	0.359	0.155	0.00740223
MRPL13	7.37553e-08	0.296795	0.306	0.107	0.00169873
CRELD2	2.76213e-07	0.29403	0.312	0.123	0.00636175
DNAJA2	1.48355e-06	0.294011	0.362	0.163	0.0341692
PTGS1	3.50658e-08	0.288638	0.253	0.071	0.000807635
SEC11C	8.79515e-07	0.286298	0.387	0.179	0.020257
UBE2N	8.66908e-07	0.286043	0.384	0.175	0.0199666
TNFAIP8L2	1.28837e-06	0.285917	0.329	0.139	0.0296738
HAUS4	1.7803e-06	0.28573	0.259	0.095	0.041004
SNX17	1.29917e-06	0.284142	0.524	0.278	0.0299226
PPP6C	1.61879e-06	0.282874	0.259	0.091	0.0372839
SF3A3	2.72022e-07	0.279612	0.256	0.083	0.00626521
ORMDL1	1.05013e-07	0.279576	0.253	0.079	0.00241866
MRPS26	3.17054e-07	0.278867	0.262	0.087	0.00730238
MRPS16	3.28101e-07	0.277112	0.32	0.123	0.00755682
HADHB	9.03311e-07	0.275611	0.345	0.147	0.0208051
VDAC3	5.34704e-09	0.274803	0.376	0.135	0.000123153
GYG1	6.46453e-07	0.272089	0.351	0.147	0.0148891
SUMF2	8.17486e-07	0.269046	0.253	0.087	0.0188283
ASNA1	5.84616e-07	0.268026	0.401	0.175	0.0134649
PMVK	1.29826e-06	0.266768	0.334	0.143	0.0299015
WDR61	1.28711e-06	0.266606	0.301	0.119	0.0296448
HNRNPH3	1.74192e-06	0.266466	0.331	0.143	0.0401198
ALG3	5.31549e-07	0.259069	0.295	0.111	0.0122426
SCNM1	1.28105e-06	0.257858	0.404	0.187	0.0295051
MRPL57	1.18813e-06	0.255313	0.487	0.254	0.0273651
SLC25A11	1.14848e-06	0.2537	0.334	0.143	0.0264518
OAZ1	1.11287e-06	-0.260946	0.942	0.948	0.0256317
RPS3A	4.71235e-07	-0.323201	0.953	0.968	0.0108535
RPS7	2.71438e-08	-0.353096	0.93	0.964	0.000625176
RPS15	1.63934e-08	-0.358637	0.958	0.98	0.000377572
RPS12	1.5383e-09	-0.361713	0.989	0.992	3.543e-05
RPS9	7.45475e-07	-0.362618	0.944	0.933	0.0171698
RPL29	3.91166e-08	-0.371045	0.936	0.968	0.000900934
S100A10	1.08638e-09	-0.374936	0.869	0.917	2.50215e-05
RPL19	3.7345e-09	-0.375426	0.967	0.992	8.6013e-05
PABPC1	1.20053e-06	-0.400483	0.844	0.865	0.0276507
RPS14	2.62976e-09	-0.407968	0.964	0.956	6.05686e-05
MT-ND1	3.70515e-09	-0.40847	0.861	0.976	8.53369e-05
RPL10	4.79761e-11	-0.408934	0.992	0.976	1.10498e-06
RPL18A	4.19216e-10	-0.421562	0.955	0.972	9.65538e-06
RPL8	2.86927e-10	-0.421662	0.969	0.996	6.6085e-06
RPL28	2.65434e-12	-0.424552	0.989	1	6.11347e-08
RPS28	2.49981e-07	-0.42602	0.93	0.952	0.00575756
RPL18	5.21954e-11	-0.428933	0.922	0.964	1.20217e-06
RPL37	6.57832e-07	-0.444446	0.875	0.929	0.0151512
MT-ND2	7.25057e-11	-0.444928	0.85	0.933	1.66995e-06
RPL32	4.91669e-14	-0.472023	0.961	0.984	1.13241e-09
RPL24	7.2711e-10	-0.499617	0.85	0.925	1.67468e-05
EEF1D	1.07829e-07	-0.501319	0.808	0.873	0.00248351
ZFP36	8.54379e-08	-0.506713	0.655	0.782	0.00196781
RPS24	7.799e-14	-0.51446	0.964	0.964	1.79627e-09
FAU	1.17184e-13	-0.521261	0.93	0.98	2.69897e-09
PFDN5	5.10205e-14	-0.52228	0.847	0.909	1.1751e-09
RPL11	8.25317e-15	-0.539253	0.961	0.984	1.90087e-10
MT-ND3	1.6328e-09	-0.552502	0.847	0.944	3.76067e-05
RPS8	6.87355e-16	-0.554139	0.955	0.996	1.58312e-11
SAT1	6.68287e-08	-0.555808	0.975	0.98	0.0015392
CD83	2.6264e-07	-0.566527	0.407	0.599	0.00604911
DUSP1	7.44345e-14	-0.568577	0.733	0.937	1.71438e-09
RPLP2	1.25172e-14	-0.573153	0.925	0.972	2.88296e-10
ISG20	5.41512e-07	-0.585188	0.15	0.306	0.0124721
SH3BGRL3	1.22994e-15	-0.590482	0.922	0.976	2.83279e-11
LILRB2	1.34302e-07	-0.607492	0.487	0.599	0.00309325
SERP1	6.68182e-10	-0.610936	0.772	0.806	1.53896e-05
RPS13	4.92902e-16	-0.611261	0.969	0.98	1.13525e-11
RPL30	4.02783e-15	-0.612266	0.922	0.976	9.2769e-11
RPL34	1.48226e-14	-0.656978	0.919	0.933	3.41395e-10
RPL39	1.56065e-13	-0.658734	0.914	0.964	3.5945e-09
RPL35A	1.07569e-17	-0.680932	0.886	0.944	2.47753e-13
MX2	5.41685e-07	-0.689873	0.128	0.274	0.0124761
JUNB	4.44737e-15	-0.698734	0.657	0.869	1.02432e-10
LYZ	2.98259e-07	-0.715561	0.877	0.933	0.0068695
RGS2	8.75194e-07	-0.735641	0.482	0.623	0.0201575
CSRNP1	2.54307e-08	-0.73835	0.189	0.361	0.00058572
H3F3A	2.65393e-26	-0.739109	0.911	0.972	6.11254e-22
TSPO	1.33294e-10	-0.745084	0.744	0.837	3.07002e-06
EMP3	6.57496e-11	-0.750382	0.663	0.774	1.51434e-06
ATP13A3	1.01489e-06	-0.758458	0.131	0.266	0.0233749
DDX21	3.50603e-07	-0.759891	0.409	0.536	0.00807508
LILRA2	5.21071e-09	-0.761614	0.209	0.389	0.000120013
VMP1	2.70743e-07	-0.762369	0.404	0.528	0.00623575
BIRC3	5.35419e-07	-0.762693	0.142	0.294	0.0123318
C19orf38	7.18675e-07	-0.763001	0.159	0.298	0.0165525
FOSB	2.0258e-11	-0.763888	0.448	0.683	4.66582e-07
LIMD2	9.90431e-07	-0.76408	0.343	0.468	0.0228116
HBEGF	1.73168e-07	-0.774119	0.256	0.413	0.00398841
EIF1	1.77668e-19	-0.776903	0.886	0.933	4.09204e-15
H3F3B	3.29324e-18	-0.791406	0.875	0.944	7.58499e-14
MXD1	1.91098e-07	-0.796548	0.226	0.377	0.00440137
PTPRE	7.7366e-07	-0.809968	0.404	0.52	0.0178189
CARD16	3.61936e-09	-0.810555	0.485	0.611	8.33611e-05
C5AR1	1.11097e-06	-0.826565	0.421	0.556	0.0255878
SAMSN1	8.532e-07	-0.851717	0.437	0.544	0.0196509
JUND	2.19523e-07	-0.877716	0.301	0.456	0.00505605
REL	7.75856e-10	-0.881662	0.443	0.595	1.78695e-05
NFKBIZ	6.34623e-12	-0.908276	0.44	0.655	1.46166e-07
PIM3	2.25613e-07	-0.909515	0.262	0.405	0.00519631
MCL1	1.21116e-17	-0.918392	0.627	0.813	2.78953e-13
MCEMP1	1.74613e-12	-0.920721	0.081	0.29	4.02168e-08
AP1S2	8.90594e-09	-0.928528	0.393	0.536	0.000205122
TNFAIP2	1.2221e-06	-0.936643	0.287	0.413	0.0281474
BCL3	5.13358e-09	-0.93933	0.17	0.345	0.000118237
TNFRSF1B	1.23167e-09	-0.945838	0.44	0.579	2.83679e-05
CFD	3.6001e-17	-0.957504	0.396	0.71	8.29175e-13
AC015912.3	5.49924e-08	-0.962351	0.109	0.262	0.00126659
FTH1	8.29175e-24	-0.969656	0.997	0.992	1.90976e-19
NR4A1	4.30424e-11	-0.971935	0.362	0.591	9.91352e-07
PFKFB3	3.66205e-08	-0.975553	0.226	0.389	0.000843444
CDC42EP2	1.21379e-11	-0.978491	0.075	0.262	2.7956e-07
PLEK	2.08053e-06	-0.98102	0.51	0.575	0.0479187
SRGN	5.86904e-27	-0.998205	0.886	0.964	1.35176e-22
RILPL2	5.37718e-14	-1.00323	0.365	0.571	1.23847e-09
IVNS1ABP	1.18692e-07	-1.00607	0.304	0.444	0.0027337
FLNA	8.57595e-14	-1.01116	0.421	0.623	1.97521e-09
VEGFA	1.1446e-08	-1.02465	0.128	0.294	0.000263624
CEBPB	4.90947e-12	-1.02533	0.404	0.587	1.13075e-07
CLEC4E	1.57383e-09	-1.03008	0.198	0.385	3.62485e-05
IER3	2.5354e-14	-1.05268	0.54	0.766	5.83954e-10
THAP2	7.55215e-12	-1.06017	0.084	0.278	1.73941e-07
TNFAIP3	8.68769e-14	-1.0692	0.487	0.718	2.00095e-09
CDKN1A	1.12748e-12	-1.08321	0.359	0.599	2.59681e-08
FGR	5.2712e-18	-1.09872	0.351	0.619	1.21406e-13
LILRA5	5.29524e-15	-1.11702	0.17	0.425	1.2196e-10
DUSP2	2.25584e-11	-1.12579	0.362	0.587	5.19565e-07
GK	4.11589e-08	-1.12604	0.292	0.44	0.000947972
ACSL1	6.1729e-11	-1.12744	0.175	0.377	1.42174e-06
PPP1R15A	1.78344e-17	-1.13865	0.538	0.79	4.10762e-13
EHD1	1.75679e-14	-1.17368	0.1	0.329	4.04625e-10
IFITM2	2.48358e-12	-1.17502	0.429	0.627	5.72018e-08
AQP9	1.03889e-19	-1.18243	0.064	0.345	2.39276e-15
CFP	3.1332e-20	-1.19581	0.228	0.56	7.21639e-16
SERPINA1	1.29195e-28	-1.20041	0.618	0.873	2.97561e-24
RBKS	6.71939e-11	-1.20496	0.234	0.44	1.54761e-06
TREM1	5.99069e-18	-1.21839	0.201	0.5	1.37978e-13
CD44	1.61949e-13	-1.21933	0.571	0.714	3.73001e-09
SOCS3	3.12448e-14	-1.22808	0.32	0.556	7.19631e-10
SLC11A1	2.17168e-20	-1.23265	0.265	0.591	5.00182e-16
S100A6	6.7816e-30	-1.25156	0.797	0.964	1.56194e-25
CSTA	7.05095e-15	-1.26409	0.343	0.567	1.62397e-10
NEAT1	3.818e-32	-1.28252	0.671	0.925	8.79361e-28
MALAT1	1.00125e-29	-1.28445	0.813	0.996	2.30607e-25
UPP1	9.851e-22	-1.28519	0.423	0.69	2.26888e-17
S100A4	3.83589e-27	-1.29325	0.719	0.917	8.83482e-23
PNRC1	8.18422e-17	-1.32735	0.61	0.786	1.88499e-12
BTG1	1.36289e-21	-1.33722	0.621	0.845	3.139e-17
SMIM25	1.44837e-17	-1.33831	0.256	0.536	3.33589e-13
STXBP2	1.84942e-16	-1.40271	0.253	0.504	4.25959e-12
CXCL2	3.53904e-08	-1.4202	0.259	0.437	0.000815113
PPIF	8.0662e-08	-1.4282	0.387	0.5	0.00185781
KDM6B	1.38064e-16	-1.44036	0.24	0.5	3.17988e-12
NFKBIA	1.2541e-23	-1.44063	0.685	0.893	2.88844e-19
FPR1	8.03968e-24	-1.47325	0.382	0.683	1.8517e-19
CD52	4.39497e-22	-1.50462	0.382	0.683	1.01225e-17
ATP2B1-AS1	2.73592e-13	-1.5695	0.212	0.433	6.30137e-09
PTGS2	1.39922e-10	-1.59629	0.128	0.317	3.22267e-06
SLC2A3	5.13149e-12	-1.62592	0.407	0.583	1.18188e-07
SOD2	2.9017e-22	-1.63082	0.574	0.794	6.6832e-18
CD55	1.80594e-21	-1.66366	0.292	0.587	4.15945e-17
AREG	1.40035e-13	-1.69163	0.295	0.56	3.22528e-09
NAMPT	5.70627e-29	-1.71994	0.462	0.766	1.31427e-24
IL1RN	7.78385e-09	-1.72262	0.145	0.317	0.000179278
CXCL8	2.74882e-08	-1.8063	0.298	0.488	0.000633108
NLRP3	6.28808e-17	-1.84598	0.189	0.452	1.44827e-12
SLC25A37	9.37205e-25	-1.84953	0.128	0.468	2.15857e-20
APOBEC3A	2.44355e-24	-1.85359	0.036	0.345	5.62798e-20
CD300E	1.3147e-31	-2.03506	0.07	0.456	3.02802e-27
PLAUR	1.48893e-26	-2.09034	0.618	0.81	3.42931e-22
BCL2A1	2.19638e-29	-2.09381	0.465	0.762	5.05871e-25
EREG	2.83381e-24	-2.10146	0.097	0.437	6.52682e-20
TIMP1	1.0104e-41	-2.12174	0.721	0.913	2.32714e-37
THBS1	7.45032e-14	-2.24894	0.195	0.444	1.71596e-09
IL1B	5.97049e-32	-2.25278	0.37	0.77	1.37512e-27
G0S2	8.13356e-22	-2.29576	0.22	0.548	1.87332e-17
S100A12	2.42311e-24	-2.42789	0.064	0.385	5.58091e-20
FCN1	7.89881e-57	-2.44757	0.198	0.821	1.81925e-52
VCAN	1.88528e-44	-2.50083	0.145	0.659	4.34218e-40
S100A9	4.85689e-35	-2.72563	0.479	0.829	1.11864e-30
S100A8	9.29089e-48	-4.0271	0.231	0.77	2.13988e-43
