# Supplementary material for: M2 macrophage associated genes shape prognosis and tumor progression in human colorectal cancer
Source: iScience. 2026 Jun 5;29(6):116230. doi: 10.1016/j.isci.2026.116230 (PMC13264372; doi:10.1016/j.isci.2026.116230)
Supplement: Table S6. 311 M2 polarization-related genes [file mmc3.xlsx]

## Sheet: 311_m2_gene
M2 polarization-related genes
C1QC
APOE
C1QB
C1QA
APOC1
IGLV1-51
MMP12
RNASE1
SELENOP
CCL18
SPP1
IGHV4-34
SLC40A1
HLA-DQA1
TUBA1B
LGMN
GPNMB
S100B
RGS1
HLA-DPA1
PLTP
CTSB
ACP5
HLA-DQB1
GSN
CD74
HLA-DPB1
IGHA1
STMN1
PLD3
A2M
CCL24
MMP9
CAPG
HLA-DRA
HLA-DRB1
FOLR2
CTSC
PRDX1
TMEM176B
MS4A6A
YWHAH
AKR1B1
TREM2
TMEM176A
NUPR1
DNASE1L3
FUCA1
LIPA
IGHG2
DAB2
CTSZ
ALOX5AP
CTSD
SLCO2B1
MS4A4A
CD68
FTL
CD9
GPR34
ADAMDEC1
IL7R
HLA-DRB5
PMP22
C1orf54
MRC1
VSIG4
OLFML3
SPINT2
LGALS3BP
PDK4
NRP1
RNASE6
TUBB
CALR
ENPP2
GAL3ST4
CD163L1
FN1
LAMP1
MT1G
CCL8
ADAP2
AXL
FABP5
GM2A
FCER1A
ATOX1
HLA-DOA
PLA2G7
ID3
CD1E
TSPAN4
APOC2
DNASE2
CSTB
TYMS
NR1H3
LGALS3
CCL2
CD207
STAB1
MSR1
IGLV2-14
F13A1
IGLC3
IL2RA
HSD17B14
PKIB
SERPINF1
GATM
TSPAN15
KCNMA1
GPX3
FCGRT
MT1X
RBP1
LYVE1
VAT1
GALM
FCGR2B
TUBA1C
GCHFR
HLA-DQB2
IGSF21
MT1E
RAB42
RASSF4
FABP3
IL18
HERPUD1
HMGN2
TNFSF13
FCGR3A
TMEM37
NPL
FPR3
FCGBP
HLA-DQA2
FILIP1L
LPAR6
CD40
MMP14
BEX3
CCND1
PLD4
ACP2
PLEK2
MRPL17
PLAU
OLFML2B
GIMAP7
SGK1
MT1H
IGF1
CLEC11A
P2RY6
MAF
FKBP4
CST7
CD1A
RCAN1
NMRK1
EVL
GAPLINC
TRBV20-1
SCARB2
KLHDC8B
CXCL12
CXCL16
NRP2
DCTPP1
ARL4C
LILRB5
PLA2G15
SDSL
SPARC
MKI67
GGH
PIK3IP1
EPHX1
DBI
CCL13
CHI3L1
NDRG2
ME1
LINC00996
SDC3
IGFBP4
RPA1
MTRNR2L12
ADORA3
OTOA
PPIC
WLS
IGLL5
CD14
OTULINL
HYI
SLC12A5
SGPL1
CTLA4
ITGB7
IL22RA2
S100A13
ITM2C
IFI27
HPGDS
EBI3
CCR6
MGLL
CACYBP
C3
FARP1
TK1
PTTG1
GZMB
TMIGD3
CENPM
C2
ACTB
RARRES1
LINC01094
ATP6V0D2
MCM7
PALD1
HMGB3
CDK1
FCHO2
H2AFZ
HTRA1
CYBB
LINC02345
CENPF
LHFPL2
IGFBP2
DTYMK
ERRFI1
PSMC4
LILRB4
ABI3
ST14
GSTM2
CYB5A
EMP2
DSC2
AIFM2
RHOC
AC109630.1
KPNA2
CADM1
ADGRG5
TCN2
GIPC1
CDC20
MCM3
CDK4
IGHA2
MTFP1
STAC
NPM3
LPAR5
P2RY12
IGHV1-69D
CYTL1
LXN
LTC4S
RPP25
ALOX15B
TM6SF1
COLEC12
CDCA7L
ZWINT
CSF1
TPSB2
CLECL1
FBP1
BIRC5
GLMP
CAMK1
GLUL
LTB
SRGAP3
SDS
IGKV1-16
APOL4
COL6A2
TMEM106C
RAB13
P3H2
LAP3
PTGS1
HIC1
NKG7
HIST1H4C
CA2
SPINT1
RARRES2
CLDN1
CHCHD6
LMBRD1
RBBP7
TCEAL9
CD276
TNFRSF9
CD38
ECM1
PSME2
ABCG1
HS3ST1
CHIT1
